# Supplementary material for: Medicago truncatula PHO2 genes have distinct roles in phosphorus homeostasis and symbiotic nitrogen fixation
Source: Front Plant Sci. 2023 Jun 13;14:1211107. doi: 10.3389/fpls.2023.1211107 (PMC10319397; doi:10.3389/fpls.2023.1211107)
Supplement: Supplementary file 1 [file DataSheet_1.zip]

Archive with 3 entries (3 files):
- Supplementary Figures.DOCX
- Supplementary Table 1.XLSX
- Supplementary Table 2.XLSX
