# Supplementary material for: Medicago truncatula PHO2 genes have distinct roles in phosphorus homeostasis and symbiotic nitrogen fixation
Source: Front Plant Sci. 2023 Jun 13;14:1211107. doi: 10.3389/fpls.2023.1211107 (PMC10319397; doi:10.3389/fpls.2023.1211107)
Supplement: Supplementary file 1 [file DataSheet_1.zip › Supplementary Table 1.XLSX]

## Sheet: Table S1
Supplementary Table 1: List of PHO2 proteins identified in the databases
Protein	Locus	ID Tree	Organism	Length	Amino acid sequence
XP_020161008	XM_020305419	Atau	Aegilops tauschii	854	MTKCGVAGLGEMDLFVIDSDSESYSGTSDSEDQECEFTDHAQSILSSLDESIGKIDDFLTFERGFLHGDIVCPVSDPSGQLGRVVGVEMFVDLETYSGDIIEDVNSKQLSRVRSFVSGDCVVMGPWMGRVIRAFDLVTVVFSDGAKCEMLLRDSEVLKPIPPFIFEDAPYFYYPSQRVRIVHPSVSKSGTWLSGSWRASRDEGVVSHVDVGLVHVNWITSVANVWGDRSSSPPNFQDPKNLTLLSCFPYANWQLGDWCTLSAGHDGSLPSEDRKCSRYSQTYVVAKTKSTFDVLWQNGSISLGLEPYILAPVSTPGDHDFWPGQFVLEKLAVEEAAERQRIGIVRNVDALERTVNVKWIVPVDDDIVRYGSDPTEETVSAYELVEHPDFSFCTGEVVIR…
XP_011043382	XM_011045080	Peup	Populus euphratica	924	MEMLPSDSDWESCSDNGSSSEDIEELDFLYGGRASSIFSSLEESIGKIDDFLSFERGYVHGDVVSSVTDPSGQMGRVVNVNMLVNVENRHGKIIKDVDSKKLLKIRSISVGDYVVHGPWIGRVDKVVDNVTVVFDDGTSCEVTAVDQEKLLPISSNILEDPTYPYYPGQRVQIRLSAVSKSARWLCGVWKENQDVGTVSAVKAGLVYVDWLACALVDLSLPAPQRLQDARNLTLLSCFLHENWQLGDWCMLPLADCKGMNGQIFFDASIIKIIKEDRRMGHGFKGQNPCLNFQDIFVIVKTKTIVDVVWQDGGCSQGLDSQSLLPVNIVNAHDFWPGQFVLEKGACDDPHVSGNQKWGVVNCVDAKERTVMVKWKSIGMNQVNNVGSGQIEETVSAYEL…
XP_011027831	XM_011029529	Peup	Populus euphratica	925	MDMLPNDSDWESFSGNYSSSEDIEELDFLYCGRASSILSSLEESIGKIDDFLSFERGFIHGDVVCSATDPSGQMGRVVNVNMLVNLESSHGRIIKDVDSKKLLKIRSISVGDYVVHGPWIGRVDEVIESVSVIFDDGTSCEVTAVDQEKLSPISPNILEDSMHPYYPGQRVQIRLPALSKSATWLCGAWNENQDVGTVSAVKAGLVYVDWLACALVDSDLSLPAPQRLQDAKKLNLLTCFLHENWQLGDWCLLPLADCTGGKERTLFDASIIEIIEKDRTRGQGFTGLDPSPVFQDIFVIVKTKTIVNVVWQDGSCSQGLDSKSLLPVNIVNAHDFWPGQFVLDKGACDDPYVSGNQKWGFVNCVDAKEQVVKVKWKSFGGNQADIVGSDQIEETVSAY…
XP_010108186	XM_010109884	Mnot	Morus notabilis	904	MDLLLSDSDWDSSSESGMEDQEEVDFLYGGQAQSLLSSLEQSIEKIDDFLSFERGFMHGDMVFSVTDPSGQMGRVVGIELLVDLENVHGKIIKDINSKNLSKIRSFSVGDYVVCGPWIGKVEKVVDLVTVVFDDGTKYEVNAMDQDKLVPISPNILEDAQYPYYPGQRVKVKLSTVSKSAKWLCGTWKKNQEEGTVCAVEAGLVYVDWLASILTVSNLNLPSPPRMLESKKLTLLSCFLHANWQLGDWCVLQVSGHMGVMEQKFERGVRGRNLGSNFDAIFVIVKTKIKVDVVWQNGSISLGLDSQTLLPASAVNSYEFWPEQFVLEKGTCDDPHVPSGQRWGVVLGMDAKERTVKVQWKTNTTAEMKDMDGKHMVETVSAYELVEHPDYCYCFGDLVF…
XP_023882146	XM_024026378.1	Qsub	Quercus suber	916	MDVFPSESDWESISESGSSEDQEETEYLYGGQARSILSSLEESIEKIDDFLSFERGFFHGDLVCSVTDPSGQMGRVVGVDMLVDLESVKGKILKNVNSQTLLKIRSISVGDYVVCGPWLGRVDKVVDKVTVIFDDGAKCEVTAMDQEKLLPLSPNLLDDSQYPYYPGQRVRVGLLNVSKPAKWLCGTWRRNQDEGTVFSVEAGLVYVDWLASAPMGCDLSLPAPPCLQDSKNLTLLACFPYTNWQLGDWCMLPSADSKGVMDQTFLNTSTGKEHENLARGFQRTHLSSNVEEIFVIVKTRTKVDVVWQDGNHSFGLDSQNLLPISVVNIYEFCPEQFVLEKGTFDDPHMSSSRKWGVVLSADAKERTVKVQWKILAMTEANNLDGDGTEETLSAYELIE…
XP_022978641	XM_023122873	Cmax	Cucurbita maxima	903	MDLILSDSDWENSSDCDSSDDLEEAEYYHGQTSCILSSLEETIGKIDEFLSFEREFMLGDVVCSVNDPFGQMGKVVGIDMLVDLETNHGPIIKDVNSKDLRKIRPISVGDVVVHGKWIGRVEKVIDSVSVLFDDGTKCEIIAVDQEKLLPISVDALDDSQYPYYPGQRVRFSNASKPPRWLSGWKDNRCEGTVCSVDAGLVYVDWLASILMGCSSSLTAPPRMQHAKELTVLSCFPHANWHLGDWCIFPVDEKSDYLGEKFITAHDLLTGGYRDTGLQEISVIVKKKTKVDVLWQDGSHSRGLDSHCLTPANAMNAHEFWPQQFVMEKGNCDDSSMSETQRWGVVQAVDAKERTVKVQLRTGDLTEGSDLDGLWVEETMSAYELVEHPDYSFTLGDIVF…
XP_022848134	XM_022992366	Oeur	Olea europaea	913	MDLLDSDFDSLSESDSSEDHDDIESLYGGQACTIFSSLEETIEKIDDFLLFERPFMHGDIVCLASDPLGQMGKVINVGLTVDLENIYGRKIHNVSSKNLQKIRSISVGDYVVNGAWLGKVEKIVDSITVLFDDGTKSELMTIGPEKIIVISPDALEDSQYPFYPGQKVQVELPSVSKSVIWLCPPRNNKKKQGTVCNVDAGLVYVDWLGCAAINGEKWSAPPCLQDSKNLTLLSCFPHANWQLGDWCVLPVEQIFTHAFSTGLVRGHEISKNIPLRNNPRPDFQEISVIVQTRTKIDVQWQDGSQSVGLESHSLLPVNIVDIHDFWTDTFVMEKGTCDDSNVSCAQRWGVVRSVDSKERTVKVKWCNSSAFGDKEIEEIVSAYELVEHPEYSYSLGDAV…
XP_022142010	XM_022286318	Mcha	Momordica charantia	912	MDLFLSDSDWENSSECDSSDDPEEAEYFYHGQTSCILSSLEETIGKIDEFLSFEREFMLGDVVCSVNDPFGQMGKVVGIDMLVDLEKNHGPFIKDVNSKDLLKIRSISVGDVVVHGSWIGRVDKVIDSVSVLFDDGTKCEIIAVDQEKLLSISVDALDDPQYPYYPGQRVRLSNVSKSPRWLSGWKDDRCEGTVCSVEAGLVYVDWLASVLMGCSSSLPAPQRMQHAKKLTLLSCFPHANWHLGDWCIFPVDEKGDYLGEKFTTTHDLMNGGYCGTGFQEISIIVKKKTKVDVLWQDGSRSSELDSHCLAPANAMNAHEFWPQQLVMEKGTCNDPSISIAERWGVVRAVDAKERTVKVQWRTSDLTEGNDLDILLVEETMSAYELVEHPDYSFSLGDIV…
XP_021825841	XM_021970149	Pavi	Prunus avium	928	MDVLLSDSDWESFSETGSSEDHEENEYFYGGHASSILSSLEATIGKIDDFLSFERGFMYGDMVCSVRDPSGQMGRVVGINMFVDLETVNGNMIKDVNSMNLLKIRSISVGDYVVCGPWLGRVDRVVDRVTVVFDDGTECEVTAVDQEKLLPISPNILEDPQYPYYPGQRVQVRLSTASKSTRWLCGNWRENQDEGTVRYVEGGLVYVDWLASVLMGCDSKLPAPPRVLDSKKLTFLSCFSHANWQLGDWCMLPVSDRKAIMEQAFHNASTCELINQHKKSERGFRRRNTNSKFEEIFVIIKTKTKVDVVWQDGSHSLGLDSQTLAPVSVVNDHEFWPEQFVQEKSTCDDQHLPSSQRWGVVQGVDAKERTVKVQWKTITAPEANNSEGEQMDEIVSAYE…
XP_021599135	XM_021743443	Mesc	Manihot esculenta	903	MMMDMLPSDSDWESFSDSGSELDFLYGGQAHSILSSLEESIGKIDDFLSFERGFLHGDIVCAVADPAGQMGRVVNVKMLVDLENIHGELTKGVDSKNILKIRSISVGDYVVHGPWIGRADKIVDNVVIIFDDGTKCEVTAEEKEQLVPVSPNVLEDSMYPYYPGQRVQVRLSAVSKSTKWLSGAWKENQNVGTVSSVRAGLVYVNWLACAIVGSSLSLPAPQRLQDAKNLTLLPCLSHENWQLGDWCILPGVELIKEQDKIGKGLKKRDLCSNFEEAFVILKRKTIVDVLWQDGGCSLEIDSQSLVPVNNVNAHEFWPGQFVLERGASDEPHVSGNRKWGVISAVDAKERTVRVKWNQANNVCANQVEEIVSAYELVEHPDYSYCYGDIVLKNVELDDK…
XP_021596591	XM_021740899	Mesc	Manihot esculenta	929	MMDMFSSDSDWESFSDSGSEPDFLYGGQAHSILSSLGESIGRIDDFLSFERAFIRGDIVCPVADPCGQMGRVVNFKKFVDLENVHGKVIENVDSKNLVKIRTLSVGDYVVHGAWIGRVDKVVDNVIVIFDDGTKCEVTAEDEEQLLPISPNILEDSTYPFYPGQRVKVRLSAVSKSTRWLCGAWKENQDVGTVSSVKAGQVYVSWLACAIGGCDLSLAAPQCLQDAKNLTLLPCFSHENWQLGDWCMLRVAGGNGVKERMVFGASDLEIIKEQDKIGKGFKRQDLCSHFEEVFVIVKTKTVVDVLWQDGGCSLGLDSQSLIPVNIVNVHEFWPGQFVLEKGACEDPHVSGNKKWGVVSAVDAKERTVRVKWNQANDVCANQVEETVSAYELVEHPDFSY…
XP_018848301	XM_018992756	Jreg	Juglans regia	912	MDVFLNDSDWESYSESGSSEGQEETEYLYGGQASSILSSLEESIGKIDEFLSFERGFIHGDLVGSVTDPSGQMGRVVGIDMLVDLETVWGKTVKNVNSKKLLKIRSISVGDYVVGGPWLGRVDKVVDKVTVNFDDGANCVVTVIDQEKVLPISHDVLEDSQYPYYPGQRVRIRPSNVSTPTSWLRGTWRQNQDEGTVCAVEAGLVYVDWLASAPLGSDLSLPTPPCLQDPKNLTLLSCFSYANWQLGDWCLLPRADSEGEKEHSTGQLIKDHKNLASVFKARNSNLDEVFVIVKTKIKVDVVWQDGSYSFGLDSQNLLLMTVVNDCEFLPEQFVLENGTCEDPHMSSSHRWGVVQSVDAKERTVRVQWKNFAVSEASNLDGCMMEETLSAYELVEHPEF…
XP_018820189	XM_018964644	Jreg	Juglans regia	920	MMDVFLSDSDWESSSESSSSEDQEETECIYGGQARSILSSLEESIEKIDEFLSFERGFVHGDLVCCVTDRSGQMGRVIGIDMLVDLESVQGKTIKYVNSKKLLKIRSITVGDYVVCGPWLGRVDKVVDKVTVVFDDGAKCVVTATDQEKLLPISPDVLEDSQYPYYPGQRVRVRLSNVSKSASWLCGSWRRNQDEGTVCAVEAGLVYVNWLASAPVGCDLSLPAPPCLQDSKNLNLLSCFSHANWQLGDWCVLPSLGSEGTMELDFLNVSTGQPIKENKNLARGFKRRNSNLDEVFVIVKTKTKVDVVWQDGSRSFGLDSQNLLPATVINSYEFFPEQFVLEKGTCDGPLVSISHRWGVVQSVDAKERTVKVQWKTDSVSEASNLDGDMEEILSAYELA…
XP_012830372	XM_012974918	Egut	Erythranthe guttatus	846	MNSRLSDFDSLSDSSSSEDQEDMDSIYNGRARSIFSNLEETIEKIDDFLLFERGFSNGDIVCLVSDSLGQMGKVVNADMTVDLENINGHKTRNISSKQLQKLRSISIGDYVVHGAWLGKVEKIVDRLTVLFDDGTECELTEEGPEKIVSLSEDLIEDPPFKFYPGQRVLIESSVSKTTHWLCGVRKDYKQEQATVCKVEAGIVHVDWLISATANGERGPTPPPSFQEFQNLTVLSCYPYSNWQLGDWVVIPAEDKSGAHHGTRYQEIGVIVKTKTKVDVIWQDGSQSLGLDSNVVYPVNIIDAHDFWPDSFVMEKGSVDCDEKRVSRWGVVRDVDPTERTVKVKWCKNSFLDCEGEEIVSAYELVEHPDYSYCLGEIVFRTDEIVVGPTEDGGEAEFLS…
XP_009352918	XM_009354643	Pbre	Pyrus bretschneideri	921	MNAILSDSDWESFSESGSSMDQYENESFYGGHASSILSSLEASIGKIDDFLSFERGFIYGDMVCSVRDPSGQMGRVVGINMFVDLESVKGHIIKDVNSNNLSKIRSISVGDYVVCGPWLGRVHRVVDHVMVVFDDGTEYEVTAVDQEKLLPISPNLLEDPQYPYYPGQKVQVRLSTASKSTRWLCSNWRENQVEGTVCSVEGGLVYVDWLASVLMGCDSKLPAPPRVLDPKKLNVLSCFSHVNWQLGDWCMLQVADDKAVMEQDFHNASTCEMNNKLKISGRGFRRRNADSKFDEIFVIIKTRTKVDVAWQDGSHSLGLDSQTLVPVSVVNDHEFWPEQFVLEKGTCDDPHMSSSQKWGVVKGVDANEHTVKVQWKTIPAPKENYSEGKQMEEIVSAYE…
XP_009339534	XM_009341259	Pbre	Pyrus bretschneideri	916	MMNALLSDSDWESFSETDSSMDQEENEYFYGGHASNILSSLEASIGKIDDFLAFERGFVYGDMVSSVRDPSGQMGRVVGINMLVDLESDNGNIIKDVNSKNLSKIRSISVGDYVVSGPWLGRVDRVVDRVTVVFDDGTEREVTAVDQEKLLPISPNLLEDSQYPYYPGQRVQVRLSTASKSSRWLCSNWRENQDEGTVCSVEGGLVYVDWLASFLMGCNPKMPAPPRVLDSKKLNLLSCFSHANWQLGDWCMLQVADDKAAMEQAFQNASTCEMVKKHKKSERGFRRSNANSRDEVFVIIKTRTKVDVAWQDGSHSLGLDSQTLVPVSVVNDHEFWPEQFVLEKGTYDDPHMSSSQKWGVVRGVDAKEHTVNVQWKTITAPEEKYSKGEQLEETVSAYE…
XP_008439858	XM_008441636	Cmel	Cucumis melo	911	MDLFLSDSDWENSSECDSSDDLEEAEYYHGQTSCILSSLEETIGKIDEFLSFEREFLLGDAVCFVNDPYGQMGKVVGIEMLVDLEKNSGPLIKNVNSKDLLKIRSISAGDVVVNGPWIGRVDKVIDSVSVLFDDGNKCEIIAVDQEKLLPISVDALDDSQYPYYPGQRVRFSNVSKPPGWLSGWKDDRCEGTVCSVEAGLVYVDWLASILMGCSSSLTAPPRMQHAKELTLLSCFSHANWNLGDWCIFPGDEKNNYFGEKFNSTHDLMNGGYRGTGFPEICIIVKKKTKVDVLWQDGSRSTALDSPCLTPANATNAHEFWPQQFVMEKGNCDDSSMSVNQRWGVVQAVDAKERTVKVQLRTNDLSEGSHLDGLLVEETMSAYELVEHPDYSFSLGDIVF…
XP_006467799	XM_006467736	Csin	Citrus sinensis	906	MMDALFSDSDWESFSESGSSEGHEENDFLYGGQATSILSSLEESIGKIDDFLSFDRGFTHGDIVRSVTDPSGQMGRVININMLVDLEGIPGYIIKDVNSKNILKIRSISVGDFVVLGAWLGRVDKVIDSVNIVLDDGSKYEVTAVDHEKLLPISPSLLEDSQYPYYPGQRVKVRLSTVKSVSWLCGTGRENQVEGTVCKVDAGLVYVDWLASALMGSDLNLAAPPRLQDSKNLTLLSGFSHANWQLGDWCMLPTADDKVITEPTFINSSTCDNKKLERGLRRRNPGSSLAEVFVIVKTKTKFDVVWQDGSCSVGLDSQALLPVNVVNSHEFWPDQFVLEKGISDDPHIPSGQRWGVVQGVDAKERTVTVQWRAKANSDSDANQSEVSAYELVEHPDYSY…
XP_006347038	XM_006346976	Stub	Solanum tuberosum	926	MDTSLSDFDSFSESSSYDDQDYVEYLYGGHACSILSSLEESIGKIDDFLSFERVFMYGDIVCSEKEPSGQMGKVVNVEMIVDLESIYGSKIQDVNSKDVVKIRPISVGDYVVMGPWLGKVEKIIDKIKVLFDDGAKSEFSAEGSETLTPISPDLVEDPQYPFYPGQRVQVQSVSASGSTNWLCGVRSGKREQGTIYAVEAGVVHVDWIGCGSLGCEKMPSPPTLQDSEKLTLLSCYSHAKWQLGDCCVLPVADSKNIVRKSIQSSPPCGPMEQDRQLNKASQKSNRSSTFLQVAVISKTRTKVDVLWQDGSVTTGLDSDSVFPVNIVDAHEFWPEQFVLEKGMGDDSSVPSPKRWGVVRCVDAKERTVKVKWTTYSLNEPNNFRVEQSEEIVSAYELMD…
XP_002519066	XM_002519020	Rcom	Ricinus communis	926	MMDMFSSDSDWDSLSDSGSELEFLYGGHANCILSSLEESIGKIDDFLSFERGFVRGEVVCSVANPSGQMGRVVNVKMVVDLENVHGKIIKAVDSKELLKICSMSVGDYVVNGPWIGRVDKVVHNVTIIFDDGSKCEVIAADKEKLLPVSPNILEDSTYPYYPGQRVQVRLPAVSKTRSLCGAWKENQDVGTVSSVNAGLMFVDWLACALVGCDMSLPAPRHLQDVKDLTLLPCSSYEHWQLGDWCMLPFADFKGVKKQMLYDASTLELIKENDKMGKGFKRQDHSNLEEIFVIVKIKTIVDVLWQDGSCSLELDSHSLLPVNVVNAHEFWPGQYVVEKGACDDPNVPDNRKWGVVSAVDAKERTVKVKWRLTVANQANDVGSNLVSQGETVSAYELVEY…
XP_027932121	Vigun06g201400.1	Vung B	Vigna unguiculata	918	MDAHVTDLEWETSSDSSSSSEDQEDTDFQYGGQARSILSSLEESIGKIDDFLSFERTFVHGDVVCASSDPSGQMGRVTSVDMSVDLESVQGKKLKNVNSKKLMKIRSISEGDYVIKGPWIGQVQRVVDRVTILFDNGTTCEVITLEKDQILPLTHNLLEDSQYPYYPGLRVKVKTSTASKPARWLCGTWKGNHGEGTVCAVEAGLVYVNWLASVLFGSNLNVNVPLCWQDSKNMTLLSCFSHTNWQLGDWCMLPHVDQKEQMIQDASPCDPQNEHSKDRGCKTSNIGELFIIEKIKTEVDVIWQNGEHTLGLDPLNLIPANVINSHEFWPQQFVLEKGASDDPLKPSNQRWGVVLSMDAKEHTVKVQWRTSPTSGTDNFTGDAMMETVSAYELLEHPDY…
XP_027921504	Vigun03g108500.1	Vung C	Vigna unguiculata	935	MDPIISDSDWEISSDSNSSEDQEEIDFLYGGKAQSILSSLEETIGRIDDFLSFERAFVHGDVVCSLSDPSGQMGRVTSVDVFVDLENVKGKVIKNVNSRKLLRIRSISEGDYVIKGPWLGRVQRVVDKVTVLFDDGDKCDITALEREKILPLTGNFTEDSQYPYYPGQRVEVKSSNASKPTRWLCDTWKRNHDEGTVCAVEAGMVYVNWISSVLMSCNLSVSTPQCWQASENLTVLSCFSHANWHLGDWCMLSVVDKEEEAIQNAPICDLTMEQGVSREYKRNNFNSHIGELFIIGKIKTKVDVVWQNGEHTLGLDPENLLPVNVINNHEFWPHQFVQEKGASDYPLKTRSQRWGVVQCMDAKERTVKVQWKTISISNPDNLTGEKLEETVSAYELVEH…
TraesCS1D02G396300.1	Traes_1DL_F122253A3.2	Taes B1	Triticum aestivum	843	MDLFVIDSDSESYSGTSDSEDQECEFTDHAQSILSSLDESIGKIDDFLTFERGFLHGDIVCPVSDPSGQLGRVVGVEMFVDLETYSGDIIEDVNSKQLSRVRSFVSGDCVVMGPWMGRVIRAFDLVTVVFSDGAKCEMLLRDSEVLKPIPPFIFEDAPYFYYPSQRVRIVHPSVSKSGTWLSGSWRASRDEGVVSHVDVGLVHVNWITSVANVWGDRSSSPPNFQDPKNLTLLSCFPYANWQLGDWCTLSAGHDGSLPSEDRKCSRYSQTYVVAKTKSTFDVLWQNGSISLGLEPYILAPVSTPGDHDFWPGQFVLEKLAVEEAAERQRIGIVRNVDALERTVNVKWIVPVDDDIVRYGSDPTEETVSAYELVEHPDFSFCTGEVVIRSALNIDKSEAD…
TraesCS1B02G415800.1	Traes_1BL_241A3B9EF.2	Taes B3	Triticum aestivum	844	MDLFVIDSDSESYSGTSDSEDQEECEFTDHAQSILSSLDESIGKIDDFLTFERGFLHGDIVCPVSDPSGQLGRVVGVEMFVDLETYSGDIIEDVNSKQLSRVRSFVSGDCVVMGPWIGRVIRAFDLVTVVFSDGAKCEMLLRDSEVLKPIPPILFEDAPYFYYPSQRVRIVHPSVSKSGTWFSGSWRASRDEGVVSHVDVGLVHVNWITSVANVWGDRSSSPPNFQDSKNLTLLSCFPYANWQLGDWCTLSAGHDGSLPSEDRKFSRYSQTYVVAKTKSTFDVLWQNGSTSLGLEPYILAPVSTPGDHDFWPGQFVLEKLAVEEAAERQRIGIVRNVDALERTANVKWIVPVDDDIVRYGSDSTEETVSAYELVEHPDFSFCTGEVVIRSALNIDKSEA…
TraesCS1A02G388400.1	Traes_1AL_E5224B6EA.2	Taes B2	Triticum aestivum	843	MDLFVIDSDSESYSGTSDSEDQECEFTDHAQSILSSLDESIGKIDDFLTFERGFLHGDIVCPVSDPSGQLGRVVGVEMFVDLETYSGDIIEDVNSKQLSRVRSFVSGDCVVMGPWIGRVIRAFDLVTVVFSDGAKCEMLLRDSEVLKPIPPFIFEDAPYFYYPSQRVRIVHPSVSKSGTWLSGSWRASRDEGVVSHVDVGLVHVNWITSVANVWGDRSSSPPNFQDPKNLTLLSCFPYANWQLGDWCTLSAGHDGSLPSEDRKCSRYSQTYVVAKTKSTFDVLWQNGSISLGLEPYILAPVSTPGDHDFWPGQFVLEKLAVEEAAERQRIGIVRNVDALERTVNVKWIVPVDDDIVRYGSDPTEETVSAYELVEHPDFSFCTGEVVIRSALNIDKSEAD…
PNY03854	Tp57577_TGAC_v2_gene16516	Tpra B	Trifolium pratense	927	MEAHMTDSDWESSSESSSSEDQEDIDFQYGGQARSILSSLEESISRIDDFLSFERTFAYGDVVCSLSDPSGQMGRVVSVDVLVDLENVQGNILKNVNSKKLLKIRSISEGDCVVKGSWLGQVQRVVDRLTVLFDDGTKYEIITLEKDKILPQTPNFLEDSQYPYYPGQRVKVKSSTASKSARWLCDNWRDNHDEGTVCSVEAGLVYVNWLASVPLGSNVNANAPPCWQDSKNLTMLSCFSHANWQLGDWCMLPVADQKEQVEKMIRDSSDSYLRNKHSMAREYRRRNLHSSMEELFIIGRIKTKVDIIWQNGEHTFGSDPQNLVPVNVINTHEFWPNQFVMEKGTSDSDVDKPSSNKQWGVVLSVDAKEHTVNVQWRTVPASEPGDLVGETTTETVSAY…
PNY08577	Tp57577_TGAC_v2_gene12023	Tpra C	Trifolium pratense	903	MDAMTSDSEWETSSSSDSSSSEDQEEIDFQYGGQAQSILSSLEESIGKIDDFLSFERTFDNGDVVCSLSDPTGQMGRVTSCDLFVDLENVKGKILKNVNSKELSKIRSISEGDHVIKGPWLGRVQRVVDKVTVLFDDGAKSDIIASEREKVLPLTRKFPEDSQCPYYPGQRVKVKSSDASKSAGWLCGTWRDNQDEGTICAVDAGLVYVNWITSVLVGSNLNVNAPPCWQDSKNLTVLSSFSSHANWQLGDWCMLSVADEEEPITMEHSMTRSCKSEGRNLTIGELFIIGKIKAKVDILWQNGEHTLGLDPENLLPVNVINTHEFWPHQFVLEKGASYDPSSQRWGVVQCVDAKEHTVKVQWKTVSVSKPTNLDPDRMEETVSAYELVEHPDYSCFYGD…
ESQ51974	Thhalv10016213m	Esal	Eutrema salsugineum	896	MDMALTDSDWESSSDSGSSEHEEVEFSYGGRAQNIFSNLEETIGKIDEFLSFEREFMYGDIVRSTTEPSGQTGRVVNVNMSVNLESIHGKIVKEVDTKRLQKLRSISLCDYVINGPWLGRVDKIVERVSVTLDDGSNYEVLVSDQDKLVAIPPNLLEDSQYSYYPGQRVQVKLAHAPRSTTWLCGNWRENQVVGTVCSVEAGLVYVDWVASIIMGGDRNLTTPQALQSPENLTLLPSVSHASWQLGDWCILPELQTPDVVAYSFNDCHKTFQKGFNRNMQSSSSDELFAITKTKMKVDVLWQDGSCSVGVDSQQLLPVGAVNAHDFWPEQFVVEKETCNSTRWGVVKTVNAKEQTVKVQWRTQVEKEATGCVGEQVEEIVSAYELLEHPDFGFCFSDVV…
EOY28244	Thecc1EG029870t1	Tcac	Theobroma cacao	922	MDVLLTDSDWERFSESGSSEEQEEIDFLYGGQAQSILSSLEESIGKIDDFLSFERGFMHGDIVRSVTDPSGQMGRVTNINMFVDLENALGKIIKDVNSKKLLKLRSISVGDYVVNATWIGRVDKVVDSVSIVFDDGSKCEVTAVDHEKLVPISPNIIDDSQYPYYPGQRVQVVPSDFSRSTRWLCGTWRGNHEEGTICGVDAGLVYVDWISSAQVAHDLSASPPSRLQEAKNLTLLSCFSHANWQLGDWCLANCKGTTEHFFHASTHDLNKGNWKLEKGFKRGNLGSRLEEIFVIVKTRTKVDVVWQDGTCGLGLDSQTVLPVGVANGHEFWPDQFVLEKETNGNSQRWGVVRGVDAKERTVKVQWRNMVLNEVNGLGGELMEETCSAYELVEHPDYCY…
XP_004232877	Solyc02g078210.2.1	Slyc	Solanum lycopersicum	925	MDTSLSDFDSFSESSSYDDQDYVEYLYGGHACSILSSLEESIGKIDDFLSFERVFMYGDIVCSEKEPSGQMGKVVNVEMTVDLECIYGSKIQDVNSKDLVKIRPISVGDYVVMGPWLGKVEKIVDKIKVLFDDGAKSEFSAEASEILTPISPDLVEDPQFPFYPGQRVQVQSVSASGSTSWLCGVRSGKREQGTIYAVEAGVVHVDWIGCGSLGCEKMPSPPTLQDSEKLTLLSCYSHAKWQLGDCCVLPVADSKNIVRKSIQSSPPCGPMEQDRQLNKASQKTNRSSTFLQVAVISKTRTKVDILWQDGSVTTGLDSDSVFPVNIVDAHEFWPEHFVLEKGMGDDSSVPSPKRWGVVRCVDAKERTVKVKWTTYSLHEPNNFRVEQSEEIVSAYELMD…
XP_002441500	Sobic.009G228100.1	Sbic	Sorghum bicolor	871	MDLFAIDSDSESYTGTSDSEDQECEFAYSDHAQNILSSLDESIVKIDNFLTFERGFLHGDIVCPVSDPSGQLGRVVGVSMLVDLETSSGDIIKDVNSKKLSRVRSFVSGDRVVMGPWIGRVIRAFDLVTLLFSDGAKCEILLRDLDVLKPVPPILFEDAPYFYYPGQRVRIVDPSVSKSATWLCGSWRPSRDDCIVSHVDVGLVHVNWITSVTNVWGDKSSSPSNIQDPKKLTLLSCFPYANWQLGDWCALMADNNGYLWMDSGKSCILSEDHKCDSHGHMYFESYGSDCSQTYVVAKTKSTVDVLWQNGTVSLGLEPQALVPVSTLGDHDFWPGQYVLEKLTVEDAAKCQRTAIVRDVDALERTVNVKWIDPAHSDTVSYGSDPAVETVSVYELVEHP…
XP_012700256	Seita.3G150400.1	Sita	Setaria italica	874	MDLFAIDSDSESYSGTSDSEDQEECEFTYSDHAQNILSSLDESIGKIDNFLTFERGFLHGDIVCPVSDPSGQLGRVVGVAMFVDLETSSGDIITDVNSKKLSRVRSFVSGDCVVMGPWIGRVIRAFDLVTLLFSDGAKCEMLVRDSEALKPIPPILFEDAPYFYYPGQRVRIVQPSIFESATWLCGSWRANRDDGVVSHVDVGLVHVNWITSVTNVWGDKSSSPGNIQDPKNLTLLSCFPYANWQLGDWCALTSDDHGCLWMDSGKSCILSKAWKCDSHGHMRLENYSSGYSQTYIVSKTKSTVDVLWQNGSISLGLEPQTLVPVSTLGDYDFWPGQFVLEKLAVEDSARCQRTGIVRDVDALERTVNVKWISPAGSDAVSYGRSGPTVETVSAYELVE…
XP_007213670	XM_007213608	Pper	Prunus persica	928	MDMLLSDSDWESFSETGSSEDHEENEYFYGGHASSILSSLEATIGKIDDFLSFERGFIYGDMVCSVVDPSGQMGRVVGINMFVDLEGVNGNMIKDVNSKNLLKIRSISVGDYVVCGPWLGRVDRVVDRVTVVFDDGTECEVTAVDQEKLLPISPNILEDPQYPYYPGQRVQVRLSTASKSTRWLCGNWRENQDEGTVRYVEGGLVYVDWLASVLMGCDTKFPAPPRVLDSKKLTLLSCLSHANWQLGDWCMLPLSDHKAIMEQALQNASTCELINQHKKSERGFRRRNTNSKFEEIFVIIKTKTKVDVVWQDGSHSLGLDSQTLAPVSVVNDHEFWPEQFVQEKSTCDDPHLPSSQRWGVVQGVDAKERTVKVQWKTITAPEANNSEGEQMDEIVSAYE…
AXY97806	Potri.011G052600.1	Ptri	Populus trichocarpa	924	MDMLRSDSDWESCSDNGSSSEDIEELDFLYGGRASSIFSSLEESIGKIDDFLSFERGFVHGDIVSSVTDPSGQMGRVVNVNMLVNLENRHGKIIKDVDSKKLLKIRSISVGDYVVHGPWIGRVDKVVDNVTVVFDDGTSCEVTAVDQEKLLPISSNILEDPTYPYYPGQRVRIRLSAVSKSARWLCGVWKENQDVGTVSAVKAGLVYVDWLACALVDLSLPAPQRLQDARNLTLLSCFLHENWQLGDWCMLPLADCKGMNGQIFFDASIIKIIKEDRRIGHGFKGQNPYLNFQDIFVIVKTKTIVDVVWQDGGCSQGLDSQSLLPVNIVNAHDFWPGQFVLEKGACDDPHVSGNQKWGVVNCVDAKERTVMVKWKFIGVNQVNNVGSGQIEETVSAYEL…
AXY97646	Potri.004G043500.1	Ptri	Populus trichocarpa	925	MDMLPNDSDWESSSGNYSSSEDIEELDFLYCGRASSILSSLEESKGKIDDFLSFERGFIHGDVVCSATDPSGQMGRVVNVNMLVNLESSHGRIIKDVDSKKLLKIRSISVGDYVVHGPWIGRVDEVIESVTVIFDDGTSCEVTAVDQEKLSPISPNMLEDSMHPYYPGQRVQIRLSALSKSATWLCGAWNENQDVGTVSAVKAGLVSVDWLACALVGSDLSLPAPQRLQDAKKLNLLSCFLHENWQLGDWCMLPLADCTGGKERILFDASIIEIIEKDRKRGQGFTGLNPSPIFQDIFVIVKTKTIVNVVWQDGSCSQGLDSKSLLPVNIVNAHDFWPGQFVLGKGACEDPYVSGNQKWGFVNCVDAKEQIVKVKWKSFGVNQADIVGSDQIEETVSAY…
XP_003543046	Phvul.006G185400.2	Pvul B	Phaseolus vulgaris	933	MDAHITDLDWETSSDSSSSSEDQEDIDFQYGGQARSILSSLEESIGKIDDFLSFERAFVHGDVVCASSDPSGQMGRVTSVDVLVDLESVQGKKLKNVNSKKLTKIRSISEGDYVVKGPWIGQVQKVVDRVIILFDDGTKCEVITLEKDQLLPLTHNLLEDSQYPYYPGQRVKVKTSTASKPARWLCGTWKDNHGEGTVCAVEAGLVYVNWLTSVFFGSNLNVNAPLCWQDSKNMTLLSCFSHTNWQLGDWCMLPPPVDQKEQMIQDASPCDPHNEHNKARGYKTKNLNSNIGELFIIEKIKTEVDIVWQNGEQTFGLDPLNLIPVNVINSHEFWPQQFVLEKSASDDPLKPSNQRWGVVLSMDAKEHTVKVQWRTAPTSETENLTGDAMMETVSAYELL…
XP_003528454	Phvul.002G233800.1	Pvul C	Phaseolus vulgaris	926	MDPVISDSDWEISSDSNSSEDQEEIDFLYGGKAQSILSSLEETIGRIDDFLSFERAFVHGDVVCSLSDPSGQMGRVTSIDVFVDLENVKGKVVKNVNSRKLLRIRSISEGDYVIKGPWIGRVQRVVDKVSVLFDDGDKCDITALERDKILPLTGNFPEDSQYPYYPGQRVEVKSSNASKSTRWLCDTWKHNRDEGTVCAVEAGMVYVNWISSVLAGFNLSVSTPQCWQASEKLTVLSCFSHANWHLGDWCMLSVVDQEEQVIQHAPICDLTMEQCVSREYKRSNFNSHIGELFIIGKIKTKVDVVWQNGEHTLGLDPENLLPVNVINNHEFWPHQFVLEKGASDYSLKTRSQRWGVVQCMDAKERTVKVHWKTISASNPDISTGEKLEETVSAYEIVEH…
PHT90533	PHT90533.1	Cann	Capsicum annuum	925	MDTSLSDFDSFSESSSYDDHDYVEDLYGGHACSILSSLEESIGKIDDFLSFERLFMYGDIVCSEKDPSGQMGKVVNVEMTVDLENIYGSKIRDVKSKDLLKIRPISVGDYVVMGPWLGKVEKIVDKIKVLFDGGAKSEFSAEGSEILTPISPDLVDDPQYPFYPGQRVQVQSVSTSGSTNWLCGVKSGKREQGTIYAVEAGVVHVDWIGCGSLGCEKMPSPPNLQDSEKLTLLSCFSHAKWQLGDCCVLPVADSKNILRKSIQSSPPCEPMEEDRQLNKASQKINRGSTFPQVAVISKTRTKVDILWQDGSVTTGLDSDSVFPVNIVDAHEFWPEQFVLEKGMGDDSSVPSPKRWGVVRSVDAKERTVKVKWTTYSLNEPNNFRVEQSEEIVSAYELMD…
Pavir.3KG295800	Pavir.3KG295800	Pvir	Panicum virgatum	878	MDLFAIDSDSESYSGTSDSEDQEECEFTYSDHAQSILSSLDESIGKIDNFLTFERGFLHGDIVCPVSDPSGQLGRVVGVEMFVDLETSSGDIIKDVNSKKLSRVRSFVSGDCVVMGPWIGRVIRAFDLVTVLFSGGAKCEMLLRDSEALKPIPPILFEDAPYFYYPGQRVRIVEPSVYQSATWLCGSWRPGRDDGVVSHVDVGMVHVNWITSVTNVWGDKSSSPPNIQDPKKLTLLSCFPYANWQLGDWCALTADDHGCLWMDSGKSCIVSEAWKCNSPGHMHLENCSSGYSQTYVVSKTKSTVDILWQNGSISLGLEPQTLVPVSTLGDYDFWPGQFVLEKLAVEDSARCQRTGIVRNVDALERTVNVSWISPAGSDTVSYGRTVETVSAYELVEHPD…
Pavir.3KG294200	Pavir.3KG294200	Pvir	Panicum virgatum	874	MDLFAIDSDSESYSGTSDSEDQEECEFTYSDHAQSILSSLDESIGKIDNFLTFERGFLHGDIVCPVSDPSGQLGRVVGVAMFVDLETSSGDIIKDVNSKKLSRVRSFISGDCVVMGPWIGRVIRAFDLVTVLFSDGAKCEMLLRDSEALKPIPPILFEDAPYFYYPGQRVRIVEPSVYQSATWLCGSWRPGRDDGVVSHVDVGMVHVNWITSVTNVWGDKSSSPPNIQDPKKLTLLSCFPYANWQLGDWCALTVDDHGCLWMDSGKSCIVSEAWKCDSPGHMHLENCSSGYSQTYVVSKTKSTVDILWQNGSISLGLEPQTLVPVSTLGDYDFWPGQFVLEKLAVEDSARRQRTGIVRDVDALERTVNVLWISPAGSDTVSYGRSGSTVETVSAYELAE…
XP_011460674	XM_011462372	Fves	Fragaria vesca	929	MDVLLSDSDWDSYSETGSNEDQEGSDYFYGGHASSLFSSLEASIGKIDDFLSFERGFIYGDIVCSVRDPSGQMGKVVGIKMSVDLESVNGNVIKGVDSKNLSKIRPISVGDFVVCGPWLGRVDRVVDSVAIVFDDGTECMVTAVDPEKLVPVSPNILEDPQYPYYPGQRVQVRLSTVSKSTRWLCGNWRENQDEGTVCSLEGGVVYVDWLASVLVGCDSNFPTPPRQLDSKKLTLVSCFSHANWQLGDWCMLAIAECEGFSEQAFHRTSTCELTNKQENSERGFKRRNPKSKIEEIFVISKTKTKVNVLWQDGSQSLEVDSQTLVPVSAINDHEFWPEQFVLEKGTYDDPNLFSTQRWGVVRGVDAKERTVKVEWKTISASGANSLEGEQMEEFVSAYE…
XP_013457039	Medtr4g088835.1	Mtru C	Medicago truncatula	914	MDAMSSDSEWETSSDSSSSEDQEEIDFQYGGQAQNILSSLEESIGKIDDFLSFERTFVHGDVVCSVSDPTGQMGRVTSVDLFVDLENEKGKLLKNVNSDKLSKIRSISEGDYVTKGPWLGRAQRVVDKVTVLFDDGAKSDIIALEREKVLPLTRKFPEDSQCPYYPGQRVKVKSSNASKSAGWLCGTWRDNQDEGTVCAVDASLVCVNWLASVLSGSNLAVDAPPGWQDSKNLTVLSCFSYTNWQLGDWCMVADQEEQTVQHAPTGSLTMEHSMTRGCKSQGRNLINSCIGEFFIIGKIKTKVDILWQNGEHSLGLDPESLLPVNVINTHEFWPHQFVLEKGVSYDPLKPSSKRWGVVQCVDAKEHTVKVQWKTVSMSKPNSLDGDKMEETVSAYELVE…
AES87056	Medtr4g020620.1	Mtru A	Medicago truncatula	879	MTDSDWESSSESSGTDDQEDIDFLYGGQAQSILSSLEEASRTFAYGDVVCSLSHPSGQMGRVVSVDMFVDLENIQGNVLKNVNSKKLLKIHSTSEGDCVIKGPWLGQVQRVVDRLSVLFDDRTKYEITTLENDKIVPQNPNFLEDSRYPYYPGQRVKVMSSTASKSARWLCDNWRDNHDEGTVCYVEAGLVYVNWLASVPLGSNSNVNTPPCWQDSKNLTLLSCFSHANWQLGDWCMLPVADQKEQVEQMIRDSSDSYLPNKHSMARECRRRNLNSSMDELFIIGKIKTKVDNIWQNGEHTLGSDPQNLVPVNVLLMNKSSNQRWGVILSVDAKEHTVNVQRRTAPTSKPDDLAGEPTAETVSAYEFVEHPYFSCCFGDIVFKAAQKQSGYLAEKYNAN…
XP_003593574	Medtr2g013650.1	Mtru B	Medicago truncatula	924	MEAQMTDSDWESSSESSGSDDQEDIDFLYGGQAQSILSSLEESIGRINDFLSFERTFAYGDVVCSLSDPSGQMGRVVSVDVLVDLENIQGNVLKNVNSKKLLKIRSISEGDCVINGPWLGQVQRVVDRLSVLFDDGTKYEITTLENDKILAQNPNFLEDLQYPYYPGQRVKVKSSTASKSARWLCDNWRDNHDEGTVCYVEAGLVYVNWLASVPLGSNSNVNTPPCWQDSKNLTLLSCFTHANWQLGDWCMLPVADQKEQVEQMIRDSSDSYLPNKHSMARECRRRNLNSSKDELFIIGKIKTKVDNIWQNGEHTLGSDPQNLVPVNVINTHEFWPHQFVMEKGTSDDDKSSNQRWGVILSVDAKEHTVNVQWRTAPTSKPDDLAGEPTTETVSAYELV…
XP_008383738	MDP0000236081	Mdom	Malus domestica	921	MNAILSDSDWESFSESGSSMDQYENESFYGGHAGSILSSLEASIGKIDDFLSFERGFIYGDMVCSERDPSGQMGRVVGINMFVDLESVKGHIIKDVNSNNLSKIRSISVGDYVVCGPWLGRVHRVVDHVMVVFDDGTEYEVTAVDQEKLLPISPNLLEDPQYPYYPGQKVQVRLSTASKSTRWLCGNWRENQVEGTVCSVEGGLVYVDWLASVLMGCDSKLPAPPRVLDPKKLNVLSCFSHVNWQLGDWCMLQVADDKAVMEQDFHSASTCEMNNKPKISGRGFRRRNADSKFDEIFVIIKTRTKVDVAWQDGSHSLGLDSQTLVPVSVVNDHEFWPEQFVLEKGTCDDPHMSSSQKWGVVKGVDANEHTVKVQWNTIPAPKQNYSEGKQMEEIVSAYE…
XP_008371366	MDP0000132983	Mdom	Malus domestica	919	MNALLSDSDWESFSETDSSMDQEENEYFYGGHASNILSSLEASIGKIDDFLTFERGFVYGDMVSSVRDPSGQMGRVVGINMLVDLESDNGNIIKDVNSKNLSKIRSISVGDYVVSGPWLGRVDRVVDRVTVVFDDGTEREVTAVDQEKLLPISPSLLEDPQYPYYPGQRVQVRLSTASKSSRWLCGNWRENQDEGTVCSVEGGLVYVDWLASFLMGCDQKMPAPPRVLDSKKLNLLSCFSHANWQLGDWCTLQVADDKAXMEQAFQNASTCEMVKKHKKSERGFRRSNMNSRDEVFVIIKTRTKVDVAWQDGSHSLGLDSQTLVPVSVVNDHEFWPEQFVLEKGTYDDLHMSSNQKWGVVRGVDAKEHTVKVQWKTITAPEEKYSKGEQLEETVSAYEL…
XP_019432309	Lup026598	Lang B	Lupinus angustifolius	916	MTDSDSDTFSESSSSEDQEDIDYLYGGQARSILSSLEESIGKIDDFLSFERTFVYGDVVCSLSDPSGQMGRVTSVDMLVDLENVQGNILKNVNSKTLLKIRSISEGDYVIKGLWLGQVQRVVDKVTVLLDDGSKCEIIASRKEKLLPVTHHFLEDSQYLYYPGQRVKVNSSTASKSARWICGTWSDNKDEGTVCAVEAGLVYVEWFASALLGSNFNVSSPPSWQDSENLTLLSCFSHANWQLSDWCMLQVADQKERMEQLDLSNEHGMTRGHRRRKLNSNVGELFIVSKKKTKVDIIWQNGEHALGLDPQSLVPVNVINTHEFWPHQFVLEKGASSDDPLKPSSQRWGVVLSVDAKERTVNVQWKTVPISEPGNLAEDTMMETVSAYELVEHPDFSCCF…
XP_019423805	Lup024415	Lang C	Lupinus angustifolius	921	MDALSSDSDWEAFSDSSSSEDQEENDFIYGGHAQNILSNLEQSIGKIDDFLSFERTFVQGDLVCALSDQSGQMGMVVSVDVFMDLENVHGKVLKDVSSKKLSKIRSISEGDYVTKGSWLGQVKRVVDKVTVLFDDGAKCDITASERENLLPLTHNFPEDSEYPYYPGQRVKVKSTSAYKRDRWLCGTWRDNQDEGTVCSVEAGLLYINWIASVPVGCDLSVNAPPCWQDSKNLTVLSCFSHANWQLGDWCMLSVADQKEQIIQDAPTSDLRMEHSMERGNERRNFSSYIGELFIIGKIKTKVDIVWQNGEYTLGLGPESLLPVNIINNHEFWPHQFVLEKGASYDPLKPRSQRWGVVQCVDAKEHIVKVQWKNASISNPDNLDTGKMEETVSAYELVEH…
BAH01100	BAH01100	Osat	Oryza sativa	876	MDLYAIDSDTESYAETSDSEEDQEECELTYCGHAQNILSSLDESIGKIDNFLSFERGFLHGDIVCSAADPSGQLGRVVGVDMLVDLETSSGDIIKHVNSKKLSRVRSFVSGDCVVMGPWIGRVIRAFDLVTVVFSDGARCEMLLRDSEVLKPIPPILFEDAPYFYYPGQRVRIVHPSISKSGTWLCGSWKASRDEGVVSHVDVGLVHVNWITSVTNVWGGQSSSPPNFQDPKKLTLLSCFPYANWQLGDWCTLSDCEGSLWENSDKSCFMSMTWKSSSDTQTAIGTYGSDYSQTYVVAKTKSSVDVLWQDGSTSLGLEPQSLVPVSTLGDHDFWPGQFILEKLTVEDNGRCQRTGIVTSVDALERTVKVKWAVSVDSDTVSYGDGLTEETVSAYELVLH…
Lj6g3v2030860	Lj6g3v2030860.1	Ljao B	Lotus japonicus	927	MDAHITDSDWETSSESSSSEDQEDIDFLYSGQARSILSSLEESIGRIDDFLSFERAFFHGDVVCSLSDPSGQMGRVISVDVLVDLESIQGHILKNVNSKKLLKIRSISEGDYVIKGPWLGQVQKVVDRVSVLFDDGTKSEIMTLEKDKLLPATHDFLEDLQYPYYPGQRVKVKSSTASNSSRWLCGTWRDSHDEGTVCAVEAGLVYVNWLASVLLSSNLNVSAPPSWQDSKNLTLLSCFSHAKWQHGDWCILPVADQKEHLIQDASTCELLNEHSMARGYKRRNLNSEMGELFIIGKIKTKVDIVWQDGEHALGLDPQSLIPVNVINTHEFWPQQFVLEKGISDDPLKPSNQRWGVVLSVDAKEHTVNVQWRTVPISGPDNLAGETAVETVSAYELVEH…
Lj4g3v0451220	Lj4g3v0451220.2	Ljap C	Lotus japonicus	921	MDIISNDSDWETSSDSSSSSEDQEEINFQYGGQAQSILSCLEDSIEKIDDFLSFERPFVQGDVVCSLSDPSGQMGRVTSVDVFADLENVRGEVLKNVNSEKLMKIRSTSEGDYVIKGPWLGQVQRVVDKVTVLFDDGVKCDIVASDREKVLPLTGNFLEDSQYPYYPGQRVKVKSSYASKSARWLCGTWRDNQDEGTVCAVDAGLVYVNWLASVIVDCNLNVNAPPCWQGSENLTVLSSFSHANWNLGDWCMLSAEGQEEHNVEHASTGGLTMEHCMERGYKRRNPSSHIGELFTIGKIKTKVDIVWQNGEQTSGLDPQNLLPVNVINTHEFWPHQFVLEKGASYDPLRPSSQRWGVVQGVDAKEHTVKVQWKTGSLSDPDNLSGNNMEETVSAYELVE…
CBI23966	GSVIVT01005206001	Vvin	Vitis vinifera	944	MDMLLSDSDWESFSESGSSEDQEDIDSMYGGKAQSILSSLEETIGKIDDFLSFERGFIHGDIVCSVADPSGQMGRVVDVDMLVDLENVYGKVIKDVNSKKLLKIRSISIGDYVVLGPWLGRVSKVVDSVTILFDDGAKCEVTATDHKKIFPISPDLLEDPQYQYYPGQRVQVRLSTLSKSARWLCGAWKENRTDGTVCAVEAGLVSVDWLASALVGSGLSLPAPPCWQDSKKLTLLSCFSHANWQLGDWCMLPVSDRKGVMEKNCLSVSTCEHILGHMKLERGFKRMNLSFERENIFVMVKIKTKVDVQWQDGSCSVGLDPQSLFPINIVDAHEFWPEQFVLEKGTCDDPNVSSSQRWGVVEVVDAKERIVKVKWKNFALNEGNDLEEGLMEETVSAYE…
NP_001350137	GRMZM2G381709_T01	Zmay	Zea mays	871	MDLFTIDSDSESYTGTSDSEDQECEFTYSDHAQNILSSLDESIGKIDNFLTFERGFLHGDIVCPVSDPSGQLGRVVGVAMFVDLETSSGDIIKDVNSKKLSRVRSFVSGDCVVMGPWIGRVIRAFDLVTLLFSDGAKCEILLRDSDVLKPIPPVLFEDAPYFYYPGQRVRIVDPSVSKSATWLCGSWRPSRDDGIVSHVDVGLVHVNWITSVTNVWGDKSSSPPNIQDPKKLTLLSCFPYANWQLGDWCALMTDNNGCLWMDSGKSCILSEDQKCDSHAHMYFESYGSDCSQTFVVAKTKSTVDVLWQNGTVSLGLEPQALLPVSTLGDHDFWPGQFVLEKLTVEDAARCPRTAIVSDVDALERTVNVKWIGPAHSDIVSYGSDPAVETVSVYELVEHP…
XP_012455414	Gorai.011G027900.3	Grai	Gossypium raimondii	914	MDMLLTDSDWETFSESGSSEEQEDTEFLYGGRACTILSSLEESIGKIDDLLSFERGFFHGDIVRSVTDPCGQMGRVVDIDMFVDLETVNGKVIKDINSNQLLKIRSISVGDYVVNSTWIGKVDKVVDRVTIVFDDGSKCEVTAMGQDKLVPVSPNLIDDLQYPYYPGQRVRVVPSDYSSSTGWLCGTWRENRDEGTVSSVEAGFVYVDWISSAHLDHDMSASPPSHLQEAKDLTLLVSFPHANWQLGDWCMLSFADGKGTSRKFLHPSTRDLINDNWKLEKGFKIGNPGSRLEELFVIIKTRTKVNVMWQDGTCSMGLDSHTLLPVSVTNAHEFWPHQFVFEKGTNGDTQRWGVVRGVDAKERTVKVLWRNKAVTQANDFDREQMEETVSAYELVEHPN…
XP_012449873	Gorai.010G153400.1	Grai	Gossypium raimondii	923	MDFLTDSDWESFSESGSSEHEEVDFLYGGQACTILSSLEESIGKIDEFLSFERGFLHGDIVRSITDPCGQMGRVTKINMVVNLENVHGKIVKNINSKQLSKLHSISVGDIVVNANWIGRVVKLVDCVSIIFDDGSKCEVTAVDHEKLVPVSPNLIDDPQYRYYPGQRVRVVPSNVSRSTRWLCGTWRGNQDEGTISGVDAGFVYVDWISCAHVDHESSASPPCLQKAKDLTLLSCFSHANWQLGDWCMLFSADFRGTTEEVLHASTQHITRDSWKQDKGFKSGNPDSRLEEIFTIIKTRTMVNVVWQDGTCGLGLDSQTLLPVGITNTHEFWPHQFVLEKGTIGNSQRWGVVCGMDANERTVKVQWRTIAVNQINGFDGKQVEETASAYELVEHPDYSY…
XP_003543046	Glyma.13G239100.1	Gmax B2	Glycine max	919	MDAHMTDLDWETFSDGSSSEDQEDIDFQYGRQARSILSSLEESIGRIDDFLSFERAFVHGDVVCTSSNPSGQMGRVTSLDVLVDLENVQGKKLKNVNSKKLVKIRSISEGDCVIKGPWIGRVQRVVDRVTILFDDGTKCEVITLEKDKLLPLTHNFLEDSQYPYYPGQRVKVNTSTASKPARWLGGTWKDNHDEGTVCAVEAGLVYVNWLASVLLGSNFNVSVPPCWQDSKNLTLLSCFSHTNWQLGDWCMLPVVDQKEQIIQDASTCDPYNEQGMARGYKRRNLNIGELFLIEKIKTKVDVVWQNGEHTLGLDPHNLVPVNVINTHEFWPQQFVLEKGASDDPLKPSNQRWGVVLSMDAKEHTVKVHWRTVPTSETDNLAGDTMIETVSAYELVEHPD…
XP_003545966	Glyma.15G074200.1	Gmax B1	Glycine max	924	MDAHMTDLDWETSSDSSSCEDQEDIDFRYGGQARSILSSLEESIVRIDDFLSFERAFVRGDVVCASSDPSGQMGRVINVDVLVDLENVQGKKLKNVNSKKLMKIRSISEGNCVIKGPWIGLVQRVVDRVTILFDDGTKCEVITLEKDKLLPLTHNFLEDLQCPYYPGQRVKVNTSTASKPARWLCGTWKDNHDEGTVCAVEAGLVYVNWLASVLLGSNFNVSVPPCWQDSKNLTLLSCFSHTNWQLGDWCMLPVVDQKEEMIQDASTCDAYNEHGMARGYKRRNLNVGELFLIEKIKTKVDVVWQNGEHTLGLDPHNLVPVNVINTHEFWPQQFVLEKGASDDPLKPSKQRWGVVLSMDAKEHTVKVHWRTVPTSETDNLAGDTMIETVSAYELIEHPD…
XP_003542748	Glyma.13G179600.1	Gmax C1	Glycine max	933	MDLIISDSDWETSSGSNSSEDQDEIDFLYGGKAQSILSSLEESIGRIDDFLSFERAFVHGDVVCSLSDPSGQMGRVTSMDLFVDLESVKGKVLKNLNSKKLLRIRSIAEGDYVIKGPWLGRVQRVVDKVAVLFDDGAKCDITALEREKLLPLTGNFPEDSQFPYYPGQRVKVKSSSASKSTRWLCDTWRDNHDEGTVCAVEAGLVYVNWISHVLVGCDFSVSAPKCWQDSKTLTVLSCFSHANWQLGDWCMLSVADQKEQITQHAPIGDLTMEHCVSRGCKGSNLNSYSGELFIIGKIKTKVDVVWQNGEYTLGLDPENLLPVNVINNHEFWPHQFVLEKGASDDPLKTSSQRWGVVQCVDAKECTVKVQWKTISISDPDNLTGDKLEETVSAYELVEH…
XP_003528454	Glyma.07G196500.1	Gmax C2	Glycine max	927	MDPIISDSDWETSSDSNSSEDQEEIDFLYGGKAQSILSSLEESIGRIDDFLSFERAFVHGDVVCSLSDPSGQMGRVTSVDLFVDLESIKGKVLKNVNSKKLLRIRSISEGDYVIKGPWLGRVQRVVDKVTVLFDDGAKCDITALEREKLLPLTGNFPEDWQFPFYPGQRVKVKFSSASKSTRWLCDTWRDNHDEGAVCAVEAGLVYVNWISHVLVGCNLSMSAPKCWQDSKNLTVLSFFSHANWQLGDWCMLSVADQKEQITQQAPIGDLTMEHCVSRGYKRSNLNSNIGELFIIGKIKTKVDVVWQNGEHTLGLDPENLLPVNVINTHEFWPHQFVLEKGASDDPPKASSQRWGVVQCMDAKECTVQVQWKTMSTSDPNNLAGDKLEETLSAYELVEH…
GAV88562	GAV88562.1	Cfol	Cephalotus follicularis	929	MMDVLDSDFDCESFSESGGSEEQEEIDYLYGGKARSILSSLEESIGKIDDFLSFERGFTHGDIVCSVTDPTGQMGRVTNITMFLDLENVYGKIRRDVNSQTLSKIRSISVGDYVVRGAWVGKVDKVVDSVSILFDDGSKCEFNVTDQDKLLPVPPNLLEDSQYPYYPGQRVQVRLPNVSKSTGWLCGTWRDNYNEGTVCAVEAGLVYVDWLASVIVGCDLHLPSPAHLQDAKTLTLLSCFSHANWQLGDWCILKIADPNKGILQQVSLNASTHGFMKEQEMLERRFEGRNLSFSLEDIYVIVKTKTTVDVVWQDGSCSLGINSQSLLPVGVVNAHEFWPYHFVVEKGTSDDRHLTNSQRWGVVLGVDAKERTVKVQWKSVTVKEATDFDEGKMEDTLSA…
EMS60028	EMS60028	Tura	Triticum urartu	878	MAYSGSTPHEMLRILYAVAQCSKGLADMDLFVIDSDSESYSGTSDSEDQECEFTDHAQSILSSLDESIGKIDDFLTFERGFLHGDIVCPVSDPSGQLGRVVGVEMFVDLETYSGDIIEDVNSKQLSRVRSFVSGDCVVMGPWIGRVIRAFDLVTVVFSDGAKCEMLLRDSEVLKPIPPFIFEDAPYFYYPNQRVRIVHPSVSKSGTWLSGSWRASRDEGVVSHVDVGLVHVNWITSVANVWGDRSSSPPNFQDPKNLTLLSCFPYANWQLGDWCTLSAGHDGSLPSEDRKCSRYSQTYVVAKTKSTFDVLWQNGSISLGLEPYILAPVSTPGDHDFWPGQFVLEKLAVEEAAERQRIGIVRNVDALERTVNVKWIVPVDDDIVRYGSDPTEETVSAYEL…
XP_004134704	Cucsa.046210.1	Csat	Cucumis sativus	910	MDLFLSDSDWENSSECDSSDDLEEAEYYHGQTSCILSSLEETIGKIDEFLSFEREFLLGDAVCFVNDPYGQMGKVVGIDMLVDLEKNSGPIIKNVNSKDLLKIRSISAGDVVVNGPWIGRVDKVIDSVSVLFDDGNKCEIIAVDQEKLLPISVDVLDDSQYPYYPGQRVRFSNVSKPPGWLSGWKDDRCEGTVCSVEAGLVYVDWLASVLMGCSSSLTAPPRMQHAKELTLLSCFSHANWNLGDWCIFPGDEKNNYFGEKFITTHDLMNGGYRGTGFQDICVIVKKKTKVDVLWQDGSRSTALDSPCLTPANATNAHEFWPQQFVMEKGNCDDSSMSVNQRWGVVQAVDAKERTVKVQLRTDDLSEGSNLDGLLVEETMSAYELVEHPDYSFSLGDIVF…
XP_023639376	Carubv10022607m	Crub	Capsella rubella	898	MDMALTDSDWDSSSDSGSSEHEEIEFSYGGQAQNIFSNLEETIGKIDEFLSFERGFMYGDIVRSTAEPSGQSGRVINIDMFVNLESTHGKIIKEVDTKRLQKLRSISLCDYVINGPWLGRVDKIVERVSVTLDDGSKYEILVSDQGKLVAIPPNFLEDSQYSYYPGQRVQVKLDHAPRSSTWLCGNWRENQVMGTVCAVEAGLVYVDWVASIIVGGDRNLSAPQALQNPENLTLLPCVSHASWQLGDWCILPSSSHSDIAEQQTPFVAAHNLNECHKIFQKGFNRNIQSSSFDELFVITKTKMKVGIMWQDGSCSLGVDSQQLLPVGAVNAHDFWPEQFVVEKETCNSKKWGVVKAVNAKEQTVKVQWTTQVEKEATGCFNEQTEEMVSAYELLEHPDF…
Cagra.0964s0010.1.p	Cagra.0301s0005.1	Cgra	Capsella grandiflora	898	MDMALTDSDWDSSSDSGSSEHEEIEFSYGGQAQNIFSNLEETIGKIDEFLSFERGFMYGDIVRSTAEPSGQSGRVINIDMFVNLESTHGKIIKEVDTKRLQKLRSISLCDYVINGPWLGRVDKIVERVSVTLDDGSKYEILVSDQGKLVAIPPNFLEDSQYSYYPGQRVQVKLDHAPRSSTWLCGNWRENQVMGTVCAVEAGLVYVDWVASIIVGGDRNLSAPQALQNPENLTLLPCVSHASWQLGDWCILPSSSHSDIAEQQTPFVAAHNLNECHKIFQKGFNRNIQSSSFDELFVITKTKMKVDIMWQDGSCSLGVDSQQLLPVGAVNAHDFWPEQFVVEKETCNSKKWGVVKAVNAKEQTVKVQWTTQVEKEATGCFNEQTEEMVSAYELLEHPDF…
XP_012572574	Ca_06310	Cari C	Cicer arietinum	921	MDAITSDSEWETSSDSSSSEDQEEIDFLYGGKAQSIFSSLEESIGKIDDFLSFERAFVHGDVVRSLSDPTGQMGRVTSVDLFVDLENVKGKVLKNVNSKKLLKIRSISESDYVIKGPWLGQVQRVVDKVSVLFDDGGKSDIIALERDKLLPLNNKFSEDSQYPYYPGQRVKVKSSGASKSAGWLCGTWRDNQDEGTVCAVDAGLVYVNWLASVLVSSNSNANAPPCWQDSINLAALSCFSQANWQLGDWCMLSAADQEEQIIQHAPTGSLTIEHSMIRECKSRGRNLNSYIEELYIIGKIKTKVDILWQNGEHTLGLDPENLLPVNVVNTHEFWPHQFVLEKGASYDPVKPSSQRWGVVQCVDAKEHTVKVQWKAVSISKPNNDLDGDKMEETVSAYEL…
XP_004485781	Ca_00306	Cari B	Cicer arietinum	919	MEAHITDSDWEETSSESSSGEDQEDIDFLYDGQARSILSSLEESIGRIDDFLSFERAFGYGDVVCSMSDPSGQMGRVISVDLFVDLENVQGNILKNVNSKKLLKIRSISEGDYVVKGLWLGQVQKVVDRLTVLFDDGTKYEITTLEKDKIFPLTHNFLEDSQYPYYPGQRVKVKSSTASKSARWLCDNWRDNHDEGTVCSVEAGLVYINWLAPVLFGSNLNVNVNAPPCWQDSKNLALLSCFSHANWQLGDWCMLPVADQKELTELTIQDSSDSYLPNMHSMDRVYRRRNLDSSIGELFIIGKIKTKVDIIWQNGEHSLGSDLQNLIPVNVINTHEFWPHQFVLEKGTSDEDKASNQRWGVVLSVDAKEHTVNVRWRTVPTSEPDSLAGETTTMETVSA…
XP_020205089	C.cajan_19926	Ccaj C	Cajanus cajan	926	MDPTISDSDWETSSDSNSSEDQEEIDFLYGGKAQSILSSLEESIGRIDDFLSFERAFVQGDVVCSLSDPSGQMGRVTGFDMFVDLESVKGKVLKNVNSKKLLRIRSILEGEYVIKGPWLGRVQRVVDKVTVLYDDGTKCDITALEREKLLPLTRNIPEDSQYPYYPGQRVKIKSSNSSKSTRWLCDTWRDNHDEGTICAVEVGLVYVNWLAPVLVGCNLSASAPQCWQDSKNLTVLSCFSHENWQLGDWCMLSVEDQKEQIIQQAPIVDLTMEQCVSIGYKRSNLNSYIGELFIIGKIKTKVDVVWQNGEHTLGLDPENLLPVNVINNHEFWPHQFVLERGASDDPLKPSSQRWGVVQCVDAKERTVKVQWETISISNPDNLTGDNLEETVSAYELVEH…
XP_020220352	C.cajan_16974	Ccaj B	Cajanus cajan	926	MDAHITDLDWETSSDSSSSEDQEDIDFPFGGQARSILSSLEESIGRIDDFLSFERAFVHGDVICVSSDPSGQMGRVTSVEVLVDLENVQGKKLRNVNSKKLMKIRSISEGDYVIKGPWIGRVQGVVDRVTILFDDGTKSEVITLEKDKLLPLTHNFLEDSQYPFYPGQRVKVKTSNASKPARWLCGTSKNNHDEGTVCALEAGLVYVNWLASIRWGSNLNANVPPCWQDSRNLTLLSCFSHTNWQLGDWCMLPVVDQKEHMIQDASTCDLYNEQSMARGYKRRSFNSIIGELFVIEKIKTKVDVVWQNGEHDLGLDPHNLIPVNVINTHEFWPQQFVLEKGASDDPLKPGNQRWGVVLSMDAKEHTVKVQWKTVPTSETDNLAGETVMETVSAYELVEH…
Brast08G028400	Brast08G028400.1	Bsta	Brachypodium stacei	872	MDLFAIDSDSESYTGTSDSEDQEECEFTYSDHAQSILSSLDESIGKIDDFLTFERGFLHGDIVCPVSDPSGQLGRVVGVAMFVDLETNSGDIIKDVNSKQLSRVRSFVSGDCVVMGPWIGRVVRAFDLVTIVFSDGAKCEMLLRDSELLMPIPPILFEDAPYFYYPGQRVRIAHPSVSKSATWLRGSWRASRDEGVVSHVDVGLVHVNWITSVTNVWGNQSASPSNFQDPKNLSLLSCFPYANWQLGDWCTLSACLDGSLGTMDAVKSCFSTEDHKCSSHMQIDFGTYRSECSQTYVVAKTKSTFDVLWQNGNLSLGLEPQTLAPVSTPGDHDFWPGQFVLEKLTVEEAAECQWIGVVRNVDALERTVNVKWTVPVDNDIIRHGSSPTEETVSAYELVE…
RID66946	Brara.D02054.1	Brap	Brassica rapa	866	MDMNLTDSDWESSSDSGSSEQEEVEFSYGGRAQDIFSNLEETIGKIDDFLSFERGFMYGDIVRSAAEPSGQSGRVINVDMSVNLESIHGKVVKEVDTKRLQRLRSISLCDYVINGPWLGRVDKIVERVSVTLDDGSNYEVLVRNQDQLVAVPPNMLEDSQYTYYPGQRVQVKLAHAPRSTSWLCGNWRENQALGTVCSVEAGLVYVEWVASIIMGGGDRNLTAPQALQSPESLTLLPSVSHVSWQLGDWCILPGASHCDAEELQKGFSRNMQRSSSDELFVITKTKMKVDVLWQDGGCSMGVDSQQLLPVGAVNAHDFWPEQFVVEKETCNSKRWGVVKVVNAKEQTVKVQWRTLAEKEASEQMEEVVSAYELLEHPDFGFCYSDVVFSVATETKHQLT…
KQK04946	Bradi2g16960.1	Bdis	Brachypodium distachyon	872	MDLFAVDSDSESYTGTSDSEDQEECEFTYSDHAQSILSSLDESIGKIDDFLTFERGFLHGDIVCPVSDPSGQLGRVVGVSMFVDLETNSGDIIKDVNSKQLSRVRSFVSGDCVVMGPWIGRVVRAFDLVTIVFSDGAKCEMLLRDSELLKPIPPIRFEDAPYFYYPGQRVRIAHPSVSKSGTWLRGSWRASRDEGVVSDVDVGLVHVNWITSVTNVWGNQSASPSNFQDPKNLSLLSCFPYANWQLGDWCTLSACLDGSLGTMDAVKSCFSTEEHKCNSHMQIDFGTSRSECSQTYVVAKTKSTFDVLWQNGNLSLGLEPQTLAPVSTPGDHDFWPGQFVLEKLTAEEDAECQRIGTVRNVDALERTVNVKWTVPVDSDIIRHGSSPTEETVSAYELVE…
Bostr.23794s0722	Bostr.23794s0722.1	Bstr	Boechera stricta	904	MDMALTDSDWDSSSDSGSSEHEEVEFSYDGRAQKIFSNLEETIGKIDEFLSFERGFMYGDIVRSTTEPSGQSGRVINIDMFVNIESTHGKIIKEVDTKRLQKLRSISLCDYVINGPWLGRVDKIVERVSVTLDDGSNYEVLVSDQDKLVAIPPNFLEDSQYSYYPGQRVQVKLAHAPRSTTWLCGSWRENQVMGTVCAVEAGLVYVDWVASIVMGGDQNLTAPQALQNPENLTLLPCVSHASWQLGDWCMLPSSSHSDIAERPTPYVASYNLNECHKTFQKGFNRNMQSSSSDELFVITKTKMKVNVMWQDGSCSLGVDSQQLLPVGAINAHDFWPEQFVVEKETCNRKKWGVVKAVNAKEQTVKVQWTTQVEKEATGCVNEQMEEMVSSYELLEHPDF…
XP_013635995	Bol037906	Bole	Brassica oleracea	865	MDMNLTDSDWESSSDSGSSEQEEVEFSYGGRAQDIFSNLEETIGKIDDFLSFERGFMYGDIVRSAAEPSGQSGRVINVDMSVNLESIHGKVVKEVDTKRLQRLRSISLCDYVINGPWLGRVDKIVERVSVTLDDGSNYEVLVRNQDQLVAVPPNMLEDSQYTYYPGQRVQVKLAHAPRSTSWLCGNWRENQALGTVCSVEAGLVYVEWVASIIMGGGDRNLTAPQALQSPESLTLLPSVPHASWQLGDWCILPGASHCDVEELQNGFSRNMQRSSSDELFVITKTKMKVDVLWQDGGCSMGVDSQQLVPVGAVNAHDFWPEQFVVEKETCNSKRWGVVKVVNANEQTVKVQWRTLTEKEASEQMEEVVSAYELLEHPDFGFCYSDVVFSVATETKHLLK…
CDY37693	BnaA04g19750D	Bnap	Brassica napus	865	MDMNLTDSDWESSSDSGSSEQEEVEFSYGGRAQDIFSNLEETIGKIDDFLSFERGFMYGDIVRSAAEPSGQSGRVINVDMSVNLESIHGKVVKEVDTKRLQRLRSISLCDYVINGPWLGRVDKIVERVSVTLDDGSNYEVLVRNQDQLVAVPPNMLEDSQYTYYPGQRVQVKLAHAPRSTSWLCGNWRENQALGTVCSVEAGLVYVEWVASIIMGGGDRNLTAPQALQSPESLTLLPSVSHASWQLGDWCILPGASHCDAEELQKGFSRNMQRSSSDELFVITKTKMKVDVLWQDGGCSMGVDSQQLLPVGAVNAHDFWPEQFVVEKETCNSKRWGVVKVVNAKEQTVKVQWRTLAEKEASEQMEDTVSAYELLEHPDFGFCYSDVVFSVATETKHLLT…
BAH57221	AT2G33770.1	Atha	Arabidopsis thaliana	907	MEMSLTDSDWDSSSDSGSSEHEEVEFSYGGRAQNIFSNLEETIGKIDEFLSFERGFMYGDIVRSATEPSGQSGRVINIDMFVNLESTHGKIMKEVDTKRLQKLRSISLSDYVINGPWVGRVDKIVERVSVTLDDGTNYEVLVDGQDKLVAIPPNLLEDSQYSYYPGQRVQVKLAHAPRSTTWLCGTWRGTQVMGTVCTVEAGLVYVDWVASIVMEGDRNLTAPQALQNPESLTLLPCVSHASWQLGDWCILPGSSHCDIAERQTPNVAAYNLNECHKTFQKGFNRNMQNSGLDELFVITKTKMKVAVMWQDGSCSLGVDSQQLLPVGAVNAHDFWPEQFVVEKETCNSKKWGVVKAVNAKEQTVKVQWTIQVEKEATGCVDEVMEEIVSAYELLEHPDF…
XP_015943007	Aradu.FY805	Adur B	Arachis duranensis	908	MDTFMTDIWLMDSHIADSDWETSSDSSSSDDQEDIDFLYGGKACSILSSLEESIEKIDDFLSFERAFAHGDVVCSLSDPSGQMGRVVSVDMSVDLENVQGNILKNVNSKKLLKIRSISEGDFVVKGPWLGQVQKVVDRVTVLFDDGAKCEIIALEKEKILPISQSFLEDSQYPYYPGQRVKVKSSTVSKSARWLCGTWRDNQDEGTVYAVDAGLVYVKWIASVLGFNSNVNVNAPTCWQDSKNLTLLSCFSHVNWQLGDWCMLPIADQKKEMFQDSSTSDISAEHSMARGYKRRNLNSSIGEIFIVGKIKTKVDVVWQNGEHTLGLDPQNLVPVNVINTHEFWSQQFVMEKGASDDPLKPSSQRWGVVQSVDAKERTVTVQWTHYSCCFDDIVFKAQKQ…
XP_015956459	Aradu.4QD6E	Adur C	Arachis duranensis	926	MTGIFFMDALVSDSDWETNSESNSEYQEDIDFLYGGQAQSILSSLEESIGKIDGFLSFERAFVHGDVVCSLADPSGQMGRVIGVDMFVDLENVQGKVYKNVNSKKLRRIRSVSEGDHVIKGSWLGRVHRVAEKVTVLMDDGVECDIIALEKEKLLPLTQNFPEDFPYPYYSGQRVKVKSPSGSKSARWLCGTWRDYQDEGTVCAVEAGLVYVKWLASVATDCSLNVNAPLCWQDSKNLTVLSCFSHANWQLGDWCMLSVAEQKEHIAPTTMVHKMARGYKRRNLDSRELFTIGKIKTKVDVVWQNGEHSTGLDPEELLPVNVINAHEFWPHQFVLEKCASYDPLKPNDQRWGVVRCVDALEHTVKVQWKAVSISNEDNFAGDKTEETVSAYELVEHPDY…
XP_002881299	AL4G29460.t1	Alyr	Arabidopsis lyrata	905	MDMSLTDSDWDSSSDSGSSEHEEVEFSYGGRAQNIFSNLEETIGKIDEFLSFERGFMYGDIVRSTTDPSGQSGRVINIDMFVNLESTHGKIIKEVDTKRLQKLRSISLCDYVINGPWLGRVGKIVERVSVTLDDGSNYEVLVDGQDKLVAIPPNLLEESQYSYYPGQRVQVKLAHAPRSTTWLCGTWRENQVMGTVCAVEAGLVYVDWVASIVMGGVRNLTAPQALQNPESLTLLPCVSHASWQLGDWCILPGSSHCDIAERQTPNVVAYNLECHKTFQKGFNRNMQNSGLDELFVITKTKMKVDVMWQDGSCSRGFDSQQLLPVGAVNAHDFWPEQFVVEKETCNSKKWGVVKAVNGKEQTVKVQWTTQVEKEATCCVGEVMEEIVSAYELLEHPDFG…
ACV72276	ACV72276	Hvul	Hordeum vulgare	847	MDLFVIDSDSESYSETSDSEDQEECEFTDHAQSILSSLDESIGKIDDFLTFERGFLHGDIVCPVSDPSGQLGRVVGVEMFVDLETYSGDVIEDVNSKQLSRVRSFVSGDCVVMGPWIGRVIRAFDLVTVVFSDGAKCEMLLRDSEVLKPIPPFIFEDAPYFYYPSQRVRIVHPSVSKSGTWLSGSWRASRDEGVVSHVDVGLVHVNWITSVANVWGDRSSSPPNFQDPKNLTLLSCFPYANWQLGDWCTLSAGHDGSLPSEDHKCSRYSQTYVVAKTKSTFDVLWQNGNISLGLEPYILAPVSTPGDHDFWPGQFVLEKLAVEEAAERQRIGIVRNVDALERTVNVKWIVPVDDDIVRYGSDPTEETVSAYELVEHLDFSFCTGEAVIRSALNIDKSEA…
ACB12194	ACB12194.1	Nben	Nicotiana benthamiana	921	MDTSSLSDFDSFSESSSYDDQDYVEYLYGGHACSILSSLEESIGNIDDFLSFERVFMYGDIVCAVNDPSGQIGKVINVEMIVDLENIYGSKIQDVNSKDLVKIRPISVGDYVVMGPWLGKVEKIVDKVKVLFDDGAKSEFAAEGSEILTPISPDLVEDPQYPFYPGQRVQVQSAAASGSTNWLCGVKSGKRDQGTIYSVEAGVMYVDWIGCGSLGCEKVLSPPNLLDSEKLTLLSCFSHAKWQLGDCCLLPVADSKNFLQQSIQRSPPYGAMKEDMQLNKASQSNRSSTVPQVAVILKTRTKVDVSWQDGSVTTGLDSDSVFPVNVVDAHEFWPEQFVLEKGYCDDSSVPSPKRWGVVRCVDAKERTVKVKWTTFSLNEPNKFGVEQTEEIVSAYELMD…
XP_010413814	XM_010415512	Casat	Camelina sativa	896	MDLTDSDWDSSSDSGSSEHEEVEFSYGGRAQNIFSNLEETIGKIDEFLSFERGFMYGDIVRSTTEALGQSGRVINIDMFVNLESTHGKIIKEVDTKRLQKLRSISLCDYVINGPWLGRVDKIVERVSVTLDDGSNYEVLVSDQDKLVAIPPNLLEDSLYSYYPGQRVQVKLAHAPRSTTWLCGNWRENQVMGTVCAVEAGLVYVDWVASIVMGVDGNLTAPQALQNPETLTLLPCVSHASWQLGDWCILPSSSHSDTAERQTPYVAAYNPNECHKTFQKGFNRNMQSSSLDELFVITKTKMKVDVMWQDGSCSLGVDSQQLLPVGAVNAHDFWPEQFVVEKETCNSKKWGVVKAVNAKEQTVKVQWTTQVEKEARGCVNEQMEEMVSAYELLEHPDFGF…
