# Supplementary material for: Medicago truncatula PHO2 genes have distinct roles in phosphorus homeostasis and symbiotic nitrogen fixation
Source: Front Plant Sci. 2023 Jun 13;14:1211107. doi: 10.3389/fpls.2023.1211107 (PMC10319397; doi:10.3389/fpls.2023.1211107)
Supplement: Supplementary file 1 [file DataSheet_1.zip › Supplementary Table 2.XLSX]

## Sheet: Table S2
Supplementary Table 2: List of primers used for genotyping and quantitative PCR (qPCR) analysis.
Used for	Locus	Gene	Forward primer	Reverse primer
Genotyping	Medtr2g013650	PHO2-BCRISPR	AATCCTAATTTTCTTGAAGATTTGC	ATCTGGGTGCTCAACAAGTTCAT
	Medtr4g020620	PHO2-ACRISPR	GGCATTCAAGTCAGTACCT	CGTGAGACATCTACATACCAA
	Medtr4g088835	PHO2-CTnt	GATCACTAATTGTTTCACGCGTAG	TCCATGGTAAGACTTCCTGTGGG
	Medtr4g088835	Tnt1	GATCACTAATTGTTTCACGCGTAG	CAGTGAACGAGCAGAACCTGTG
qPCR	Medtr4g020620	PHO2-A	CCGAGATGGAACTTCTACAGGAT	CTCAACTTCGTCGAGTTTTCACT
	Medtr2g013650	PHO2-B	ATTGTCAGATTGTAACAGTGATAG	CGCATTTCCCTCTTCAAA
	Medtr4g088835	PHO2-C	AAGATGACTTCCCTGATG	TGTGCCTTCGTGTTTATC
	Medtr1g074930	PT5/PHT1;1	TGGAAGAGATGAGTGGTGAGAAC	CAGGTACTGTCCTAGCAGACC
	Medtr1g043290	PT2/PHT1;2	TGGAAGAGTTAAGTGGAGAG	CGGTATTTATGACTGTGACTG
	Medtr1g043200	PT3/PHT1;3	GGAAGAGTTGAGTGGAGAG	AACGCCTGGAACTGTATT
	Medtr3g082700	PT6/PHT1;4	GGAAGAAATGAGTGGAGAGAATGA	AGTAATACATCACACAGGAACAGT
	Medtr1g069935	PT11/PHT1;5	ACTTTCTTGGTGCCTGAGACAA	TGCATCATCCCCAACTACACTTTA
	Medtr7g096880	PT13/PHT1;6	GGAGGAGATGTCAGGTGAGAA	ATGAGAATGAGATTGCTCCAACTC
	Medtr7g096870	P12/PHT1;7	CAGGTGAGAATGATGAGGAAGTTG	AGTGCTCCCCTACCAAATGT
	Medtr4g083960	PT9/PHT1;9	TGTGTTTGTGCGTGTATATAATGT	CAAATTCTCTCACTTGACACCTTT
	Medtr1g075640	PHO1-like 1	ATGTTCAATCGCGACTAC	CACATGTTATAGGAATGG
	Medtr1g041695	PHO1-like 2	CTGTTCAAACAAAGTTGT	ACATGCATGAGACAAACAC
	Medtr8g069955	PHO1-like 3	TAGAGCAGTGAAGGCAGTG	TCAAGTATTTGGGTGGAATCATC
	Medtr2g045780	PHO1-like 4	GGCATTCAAGTCAGTACCT	CGTGAGACATCTACATACCAA
	Medtr7g011310	PHO1-like 5	CGACCAACCACGAAGAGG	GCATTCCGCAACCGTAATTG
	Medtr1g088660	NLA-like 1	AGGCAACCGCATTATTCAAT	CTGAGCAAGCACAACTGTA
	Medtr1g114320	NLA-like 2	GCCTACTGATGATGCTGATTATGA	CCACCAACAACAGACCTCAA
	Medtr4g116480	NLA-like 3	ACCTCAAATCAACAACTTCCT	GCAGTGAACTTCTCATCTAATCT
	Medtr7g098250	PHR1-like 1	GTAGTACCACGGTTGAGGAA	GGGCTTGAGGGCTATCTT
	Medtr2g027860	PHR1-like 2	CCGTCATACCAGCAACCAA	AATCACATATTCCTGCCACCAA
	Medtr1g080330	PHR1-like 3	CCAGAATACAAGCACAGAG	TGTCAGTCTTCACTCGTT
	Medtr3g091400	MtPI4K	GCAGATAGACACGCTGGGA	AACTCTTGGGCAGGCAATAA
	Medtr3g090960	MtPTB2	CGCCTTGTCAGCATTGATGTC	TGAACCAGTGCCTGGAATCCT
	Medtr7g116940	MtUBC28	GGTTGATTGCTCTTCTCTCCCC	AAGTGATTGCTCGTCCAACCC
